# Supplementary material for: Five-Year Outcomes of First-Generation iStent Versus Hydrus Microstent Implantation Combined with Phacoemulsification in Patients with Open-Angle Glaucoma: A Prospective Non-Randomized Comparative Study
Source: J Clin Med. 2026 Jun 29;15(13):5076. doi: 10.3390/jcm15135076 (PMC13362729; doi:10.3390/jcm15135076)
Supplement: Supplementary file 1 [file jcm-15-05076-s001.zip]

Archive with 1 entries (1 files):
- jcm-4369069-supplementary.pdf
